# Supplementary material for: Ecotoxicological Effects of Heavy Metals on Rice (Oryza sativa L.) Across Its Life Cycle and Health Risk Assessment in Soils Around Pb–Zn Mine
Source: Plants (Basel). 2025 Dec 21;15(1):30. doi: 10.3390/plants15010030 (PMC12787725; doi:10.3390/plants15010030)
Supplement: Supplementary file 1 [file plants-15-00030-s001.zip]

Archive with 1 entries (1 files):
- plants-4033780-supplementary.pdf
